# Supplementary material for: Urinary Microbiome and Psychological Factors in Women with Overactive Bladder
Source: Front Cell Infect Microbiol. 2017 Nov 27;7:488. doi: 10.3389/fcimb.2017.00488 (PMC5712163; doi:10.3389/fcimb.2017.00488)
Supplement: Supplementary file 4 [file Table4.xlsx]

## Sheet: 工作表1
Supplementary table 4- The genera compositions of all samples
#OTU ID	k__Archaea;p__[Parvarchaeota];c__[Parvarchaea];o__YLA114;f__;g__	k__Archaea;p__Crenarchaeota;c__MBGA;o__NRP-J;f__;g__	k__Archaea;p__Crenarchaeota;c__MCG;o__pGrfC26;f__;g__	k__Archaea;p__Crenarchaeota;c__Thaumarchaeota;o__Cenarchaeales;f__Cenarchaeaceae;g__Nitrosopumilus	k__Archaea;p__Crenarchaeota;c__Thaumarchaeota;o__Cenarchaeales;f__SAGMA-X;g__	k__Archaea;p__Euryarchaeota;c__Halobacteria;o__Halobacteriales;f__Halobacteriaceae;g__Natronomonas	k__Archaea;p__Euryarchaeota;c__Methanobacteria;o__Methanobacteriales;f__Methanobacteriaceae;g__Methanobacterium	k__Archaea;p__Euryarchaeota;c__Methanobacteria;o__Methanobacteriales;f__Methanobacteriaceae;g__Methanobrevibacter	k__Archaea;p__Euryarchaeota;c__Methanobacteria;o__Methanobacteriales;f__Methanobacteriaceae;g__Methanosphaera	k__Archaea;p__Euryarchaeota;c__Methanomicrobia;o__Methanomicrobiales;f__Methanocorpusculaceae;g__Methanocorpusculum	k__Archaea;p__Euryarchaeota;c__Methanomicrobia;o__Methanomicrobiales;f__Methanomicrobiaceae;g__Methanoculleus	k__Archaea;p__Euryarchaeota;c__Methanomicrobia;o__Methanomicrobiales;f__Methanospirillaceae;g__Methanospirillum	k__Archaea;p__Euryarchaeota;c__Methanomicrobia;o__Methanosarcinales;f__Methanosaetaceae;g__Methanosaeta	k__Archaea;p__Euryarchaeota;c__Methanomicrobia;o__Methanosarcinales;f__Methanosarcinaceae;g__Methanimicrococcus	k__Archaea;p__Euryarchaeota;c__Methanomicrobia;o__Methanosarcinales;f__Methanosarcinaceae;g__Methanosarcina	k__Bacteria;Other;Other;Other;Other;Other	k__Bacteria;p__[Thermi];c__Deinococci;o__Deinococcales;f__Deinococcaceae;g__CM44	k__Bacteria;p__[Thermi];c__Deinococci;o__Deinococcales;f__Deinococcaceae;g__Deinococcus	k__Bacteria;p__[Thermi];c__Deinococci;o__Deinococcales;f__Trueperaceae;g__	k__Bacteria;p__[Thermi];c__Deinococci;o__Deinococcales;f__Trueperaceae;g__Truepera	k__Bacteria;p__[Thermi];c__Deinococci;o__Thermales;f__Thermaceae;g__Meiothermus	k__Bacteria;p__[Thermi];c__Deinococci;o__Thermales;f__Thermaceae;g__Thermus	k__Bacteria;p__Acidobacteria;c__;o__;f__;g__	k__Bacteria;p__Acidobacteria;c__[Chloracidobacteria];o__11-24;f__;g__	k__Bacteria;p__Acidobacteria;c__[Chloracidobacteria];o__Ellin7246;f__;g__	k__Bacteria;p__Acidobacteria;c__[Chloracidobacteria];o__RB41;f__;g__	k__Bacteria;p__Acidobacteria;c__[Chloracidobacteria];o__RB41;f__Ellin6075;g__	k__Bacteria;p__Acidobacteria;c__Acidobacteria-5;o__;f__;g__	k__Bacteria;p__Acidobacteria;c__Acidobacteria-6;o__CCU21;f__;g__	k__Bacteria;p__Acidobacteria;c__Acidobacteria-6;o__iii1-15;f__;g__	k__Bacteria;p__Acidobacteria;c__Acidobacteria-6;o__iii1-15;f__mb2424;g__	k__Bacteria;p__Acidobacteria;c__Acidobacteria-6;o__iii1-15;f__RB40;g__	k__Bacteria;p__Acidobacteria;c__Acidobacteriia;o__Acidobacteriales;f__Acidobacteriaceae;g__	k__Bacteria;p__Acidobacteria;c__Acidobacteriia;o__Acidobacteriales;f__Acidobacteriaceae;g__Terriglobus	k__Bacteria;p__Acidobacteria;c__Acidobacteriia;o__Acidobacteriales;f__Koribacteraceae;g__	k__Bacteria;p__Acidobacteria;c__Acidobacteriia;o__Acidobacteriales;f__Koribacteraceae;g__Candidatus Koribacter	k__Bacteria;p__Acidobacteria;c__AT-s54;o__;f__;g__	k__Bacteria;p__Acidobacteria;c__BPC102;o__MVS-40;f__;g__	k__Bacteria;p__Acidobacteria;c__DA052;o__Ellin6513;f__;g__	k__Bacteria;p__Acidobacteria;c__Holophagae;o__Holophagales;f__Holophagaceae;g__	k__Bacteria;p__Acidobacteria;c__iii1-8;o__32-20;f__;g__	k__Bacteria;p__Acidobacteria;c__iii1-8;o__DS-18;f__;g__	k__Bacteria;p__Acidobacteria;c__RB25;o__;f__;g__	k__Bacteria;p__Acidobacteria;c__S035;o__;f__;g__	k__Bacteria;p__Acidobacteria;c__Solibacteres;o__Solibacterales;f__;g__	k__Bacteria;p__Acidobacteria;c__Solibacteres;o__Solibacterales;f__[Bryobacteraceae];g__	k__Bacteria;p__Acidobacteria;c__Solibacteres;o__Solibacterales;f__AKIW659;g__	k__Bacteria;p__Acidobacteria;c__Solibacteres;o__Solibacterales;f__Solibacteraceae;g__Candidatus Solibacter	k__Bacteria;p__Acidobacteria;c__Sva0725;o__Sva0725;f__;g__
C1	0	0	0	0	0	0	0	0	0	0	0	0	0	0	0	2.71728e-05	0	0	0	0	0	0.00019021	0	0	0	0	0	0	0	0	0	0	0	0	0	0	0	0	0	0	0	0	0	0	0	0	0	0	0
C10	4.42e-06	0	0	0	8.85e-06	0	0	0	0	0	0	0	0	4.42e-05	0	0	0	0	0	0	3.1e-05	0	0	0	0	0	0.000300869	0	0	4.42e-05	0	4.42e-05	0	0	6.64e-05	0	0	0	5.31e-05	0	0	0	0	0	7.52e-05	0	0	0	0
C11	8.48e-05	0	2.99e-05	0.000124775	0	0	1.5e-05	6.49e-05	0	0	0	4.99e-06	0	4.99e-05	0	0	4.99e-06	4.99e-06	0	6.49e-05	3.99e-05	2e-05	9.98e-06	5.49e-05	0	0	0.000344378	0	0	0.000314432	0	0	0	0	4.49e-05	0	0	0	0	0	0	0	0	0	8.48e-05	1.5e-05	0	0	0
C12	0.000228097	0	0	0	0	0	0	0	0	0.000156066	0	0	6e-05	0	0	0	0	3.6e-05	0	0	0.000168071	0	0	0	0	0	0	0	0	0	0	0	0	0	0.000204087	0	0	0	0	0	0	0	0	0	0	0	0	0	0
C13	0.00278024	0	0	0	0	0	0	0	0.000536099	0	0	0	0.000573502	0	0	0	0	0.00345348	0	0	0.0010722	0	0	0	0	0	0.00180778	0	0	0.0037901	0.00263063	0	0	0	0	0.00177038	0.00170804	0	3.74e-05	0	0	0.000760513	0.00255582	0	0	0	1.25e-05	0	0
C14	0.000109569	0	3.87e-05	0.000161131	0	0	1.93e-05	8.38e-05	0	3.87e-05	0	6.45e-06	0	0	0	6.45e-06	6.45e-06	6.45e-06	0	0.000154686	4.51e-05	2.58e-05	1.29e-05	7.09e-05	0	0	3.22e-05	0	0	0.00038027	0	3.87e-05	0	0	9.02e-05	0	0	0	0	1.29e-05	3.87e-05	0	0	0	3.22e-05	1.93e-05	0	2.58e-05	0
C15	0	0	0	0	0.000993232	0	0	0.00163832	0	0	0	0	0	0	0	0	0	0.00176119	0	0	0.000255988	0	0.00122874	0	0	0	0	0	0	0	0	0.00325616	0	0	0	0.000645089	0	0	0.000460778	0	0	0.000778202	0.000399341	0.00108539	0.000399341	0	0	0.00145401	0
C16	0	0	0	0	0	0	3.55e-06	2.84e-05	0	0	0	0	0	0	7.09e-06	0	0	8.15e-05	0	0	3.55e-06	3.55e-06	2.84e-05	0	0	1.06e-05	3.55e-06	0	0	0	3.55e-06	3.55e-06	2.13e-05	0	0	0	3.55e-06	0	1.06e-05	0	0	0	0	0	1.77e-05	0	0	2.13e-05	0
C17	0	0	0	0	0	0	0	0	0	0	0	0	0	0	0	0	0	0.0015975	0	0	0.000403669	0.000893225	0	0	0	0	0	0	0	0.000815927	0	0	0	0	0	0	0	0	0	0	0	0	0	0	0	0	0	0	0
C18	0	0	0	0	0	0	7.64e-06	0	0	0	0	0	0	0	0	0	0	0	0	0	7.64e-06	7.64e-06	0	0	0	0	7.64e-06	0	0	0	0	7.64e-06	0	0	0	0	7.64e-06	0	0	0	0	0	0	0	0	0	0	0	0
C19	0	0	0	0	0	0	0	0	0	6.89e-05	0	0	0	0	0	1.15e-05	0	0	0	0.000126252	6.89e-05	0	0	0	0	0	4.59e-05	0	0	6.89e-05	0	6.89e-05	0	0	5.74e-05	0	0	0	0	2.3e-05	6.89e-05	0	0	0	5.74e-05	0	0	4.59e-05	0
C2	0.000249897	0	8.82e-05	0.000367496	0	0	4.41e-05	0.000191098	0	0	0	1.47e-05	0	0	0	0	1.47e-05	1.47e-05	0	0.000191098	1.47e-05	5.88e-05	2.94e-05	0.000161698	0	0	1.47e-05	0	0	0.000779091	0	0	0	0	0.000132298	0	0	0	0	0	0	0	0	0	0	4.41e-05	0	0	0
C20	0	0	0	0	0	0	0	5.3e-05	0	0	0	0	0	0	1.32e-05	0	0	0.000152248	0	0	0	0	5.3e-05	0	0	1.99e-05	0	0	0	0	6.62e-06	0	3.97e-05	0	0	0	0	0	1.99e-05	0	0	0	0	0	3.31e-05	0	0	3.97e-05	0
C21	0	0	0	0	0	0.000186043	0	0	0	0	0	0	0	0	0	9.79e-06	0	0.000851881	0	0	0	0.000254585	0	0	0	0	0	0	0	8.81e-05	0	0	0	0	0	0	0	0.000421044	0	0	0	0	0	0	0	0	0	0	0
C22	0	0	0	0	1.48e-05	0	0	0	0	0	0	0	0	0	0	0	0	0.000103371	2.95e-05	0	0	0	0	0	0	0	0	0	0	4.43e-05	2.95e-05	0	0	0	0	0	0	0	0	0	0	0	0	0	1.48e-05	0	0	1.48e-05	0
C23	0	0	0	0	0	0	0	0	0	0	0	0	0	7.56e-05	0	0	0	0	0	0	5.29e-05	0	0	0	0	0	0.000513847	0	0	7.56e-05	0	0	0	0	0	0	0	0	0	0	0	0	0	0	0.000128462	0	0	0	0
C24	0	0	0	0	0	0	0	0	0	0	0	0	0	0	0	0	0	0	0	0	0	0	0	0	0	0	0	0	0	0	0	0	0	0	0	0	0	0	0	0	0	0	0	0	0	0	0	0	0
C25	0	0	0	0	0	0	0	0	0	0	0	0	0	0	0	0	0	0	0	9.09e-05	0	0	0	0	0	0	0	0	0	3.03e-05	0	3.03e-05	0	0	0	0	0	0	0	3.03e-05	6.06e-05	0	0	0	6.06e-05	0	0	0	0
C3	0	0	0	0	0	0	0.000632828	0.00201622	0	0	0	0.000309055	0.000338489	0	0	0	0.00136867	0	0	0	0.00596035	0.00119207	0	0	0	0	0	0.000161886	0	0.00197207	0.000853581	0	0.000470941	0.000206037	0	0	0	0	0	0	0	0	0	0	0.00038264	0	0.00126566	0	0
C4	8.54e-05	0	3.02e-05	0.000125638	0	0	2.01e-05	6.53e-05	0	0	0	5.03e-06	0	0	0	0	5.03e-06	5.03e-06	0	6.53e-05	1.01e-05	2.51e-05	1.01e-05	5.53e-05	0	0	1.01e-05	0	0	0.000266352	0	5.03e-06	0	0	4.52e-05	0	5.03e-06	0	0	0	0	0	0	0	0	1.51e-05	0	0	0
C5	0	0.000286297	0	0	0	0	7.16e-05	3.58e-05	0	0	0	0	0	0	0	0	0	0.000286297	0	0	0	0	0	0	0	0	0	0	0	0	0	0	0.0332463	0	0	0	0	0	0	0	0	0.000143149	0	0	7.16e-05	3.58e-05	0	0	0
C6	0.000168247	0	5.94e-05	0.000247422	0	0	2.97e-05	0.000128659	0	0	0	9.9e-06	0	0	0	0	9.9e-06	9.9e-06	0	0.00015835	9.9e-06	3.96e-05	1.98e-05	0.000108866	0	0	9.9e-06	0	0	0.000534431	0	9.9e-06	0	0	8.91e-05	0	0	0	0	9.9e-06	1.98e-05	0	0	0	1.98e-05	2.97e-05	0	0	0
C7	1.07e-05	0	0	0	2.13e-05	0	0	0	0	0	0	0	0	0	0	0	0	0	0	0	0	0	0	0	0	0	0	0	0	0	0	0.00010675	0	0	0.000160125	0	0	0	0.0001281	0	0	0	0	0	0	0	0	0	0
C8	0	0	0	0	0	0	0	0	0	0	0	0	0	0	0	6.43e-06	0	2.57e-05	0	3.86e-05	0	0	0	0	0	0	0	0	0	0	0	0	0	0	0	0	0	0	0	0	0	0	0	0	0	0	0	0	2.57e-05
C9	0	0	0	0	0	0	2.714e-05	2.0355e-05	0	0	0	0	0	0	0	0	0	0	0	0	2.0355e-05	0	0	0	0	1.357e-05	0.00010856	0	0	0	0	0	0	0	0	2.714e-05	0	0	1.357e-05	0	0	0	0	0	0	0	0	0	0
OAB1	0	0	0	0	0	0	0	0	0	0	0	0	0	0	0	0	0	0.0023641	0	0	0	0	0	0	0	0	0	0	0	0	0	0	0	0	0	0	0	0	0	0	0	0	0	0	0	0	0	0	0
OAB10	0	0	0	0	0	0	0	0	0	0	0	0	0	0	0	0.000185944	0	0	0	0	0	0	0	0	0	0	0	0	0	0	0	0	0	0	0	4.53523e-06	0	0	0	0	0	0	0	0	0	0	0	0	0
OAB11	0	0	0	0	0	0	0	0	0	0	0	0	0	0	0	0	0	0.000957028	0	0	0.000968843	0.000307194	0	0	0	0	0	0	0	0.000224488	0	0	0	0	0	0	0	0	0	0	0	0	0	0	0	0	0	0	0
OAB12	0	0	0	0	0	0	0	0	0	0	0	0	0	0	0	0	0	0	0	0	0	0	0	0	0	0	0	0	0	0	0	0	0	0	0	0	0	0	0	0	0	0	0	0	0	0	0	0	0
OAB13	0	0	0	0	0	0	0	3.32739e-05	0	0	0	0	0	0	0	0	0	9.50683e-06	0	0	0	0	0	4.75342e-06	0	0	0	0	1.42602e-05	3.80273e-05	0	0	0	0	0	4.75342e-06	0	0	0	0	4.75342e-06	0	0	0	1.42602e-05	0	0	4.75342e-06	0
OAB14	0	0	0	0	0	0	0	0	0	0	0	0	0	0	0	0	0	2.30063e-05	0	0	3.83439e-06	0	0	0	0	0	0	0	0	0	0	0	0	0	0	3.83439e-06	0	0	0	0	0	0	0	0	0	0	0	0	0
OAB15	0	0	0	0	0	0	0	3.2908e-05	0	0	0	0	0	0	0	0.000192747	0	9.4023e-06	0	0	0	0	0	4.70115e-06	0	0	0	0	1.41034e-05	3.76092e-05	0	0	0	0	0	0	0	0	0	0	4.70115e-06	0	0	0	1.41034e-05	0	0	4.70115e-06	0
OAB16	0	0	0	0	0	0	0	0	0	0	0	0	0	0	0	0	0	0.000276349	0	0	0	0	0	0	0	0	0	0	0	1.53527e-05	0	0	0	0	0	0	0	0	0	0	0	0	0	0	1.53527e-05	0	0	0	0
OAB17	0	0	0	0	0	0	0	0	0	0	0	0	0	0	0	0	0	0	0	0	0	0	0	1.24743e-05	0	0	0	0	0	1.24743e-05	0	0	0	0	0	0	0	0	0	0	0	0	0	0	2.49485e-05	0	0	0	0
OAB18	0	0	0	0	0	0	0	9.61631e-05	0.000480815	0	0	0	0	0	0	0	0	0	0	0	0	0	0	0	0	0	0	0	0	0	0	0	0	0	0	0	0	0	0	0	0	0	0	0	0	0	0	0	0
OAB19	0	0	0	0	0	0	0	0	0	0	0	0	0	0	0	0.00036798	0	0	0	0	0	0	0	0	0	0	0	0	0	0	0	0	0	0	0	0	0	0	0	0	0	0	0	0	0	0	0	0	0
OAB2	0	0	0	0	0	0	0	0.000469263	0	0	0.000364983	0	0.000208561	0	0	0	0	0	0	0	0.000312842	0.000469263	0	0	0	0	0.000312842	0	0	0.000886386	0.000625684	0	0	0	0	0	0	0	0.000260702	0	0	0	0	0	0.000521404	0	0	0.000469263	0
OAB20	0	0	0	0	0	0	0	0	0	0	0	0	0	0	0	0	0	0	0	0	0	0	0	0	0	0	0	0	0	0	0	0	0	0	0	9.1675e-06	0	0	0	0	0	0	0	0	0	0	0	0	0
OAB21	0	0	0	0	0	0	0	4.83966e-05	0	0	0	0	2.9038e-05	0	0	0	0	3.87173e-05	0	0	1.93586e-05	0	0	0	0	0	0	0	0	0	0	0	0	0	0	0	0	0	0	0	0	5.80759e-05	0	0	0	0	0	0	0
OAB22	0	0	0	0	0	0	0	2.76673e-05	0	0	0	0	0	0	0	0	0	3.16198e-05	0	0	3.95248e-06	0	0	3.95248e-06	0	0	0	0	1.18574e-05	3.16198e-05	0	0	0	0	0	0	0	0	0	0	3.95248e-06	0	0	0	1.18574e-05	0	0	3.95248e-06	0
OAB23	0.000352525	0	0	0	0	0	0	0.000491896	0	0	0	0	0	0	0	0	0	0.00197578	0	0	0	0	0	0	0.00066406	0	0.000401715	0	0	0	0	0	0	0	0	0	0	0	0	0	0	0	0	0	0	0	0	0	0.000303336
OAB24	0	0	0	0	0	0	0	0	0	0	0	0	0	0	0	0	0	0.00114632	0	0	3.45276e-06	0	0	0	0	0	0	0	0	0	0	0	0	0	0	0	0	0	0	0	0	0	0	0	0	0	0	0	0
OAB25	0.000125225	0	4.42e-05	0.000184154	7.37e-06	0	2.21e-05	9.58e-05	0	0	0	7.37e-06	0	0	0	0	7.37e-06	5.89e-05	1.47e-05	9.58e-05	7.37e-06	2.95e-05	1.47e-05	8.1e-05	0	0	7.37e-06	0	0	0.000412505	1.47e-05	0	0	0	6.63e-05	0	0	0	0	0	0	0	0	0	7.37e-06	2.21e-05	0	7.37e-06	0
OAB26	7.64765e-05	0	0	0.000271144	0.000104286	0	0.000340668	0	0	0	0	0	0	0	0	0	0.000514478	0	0	0	0.000292001	0	0	0	0	0	0.000424097	0.000639622	0	0.0011541	0	0.000472764	0	0	0.00020162	0.000222477	0	0	0.000389335	0	0	0	0	0	0.000736956	0	0	0.000542288	0.000514478
OAB27	0	0	0	0	0	0	0	0	0	0	0	0	0	0	0	0	0	0	0	0	0	0	0	0	0	0	0	0	0	0	0	0	0	0	0	0	0	0	0	0	0	0	0	0	0	0	0	0	0
OAB28	0	0	0	0	0.000276702	0	0	0	0	0	0	0	0	0	0	0	0	3.25531e-05	0	0	0.000406914	0.000553403	0	0.000244149	0	0	0	0	0	0.00187181	0.000227872	0	0	0	0	0	0	0	0	0	0	0	0	0	0	0	0	0.000292978	4.88297e-05
OAB29	0.0013673	3.03845e-05	0	0	0	0	0	0	0	0	0	0	0	0	0	0	0	0	0	0	1.51923e-05	0	0	0.00113942	0	0	0	0	0	0.000698844	0.00170153	0.00144326	0	0	0	0	0	0	0	0	0	0	0	0	0.00110903	0.00337268	0	0	0
OAB3	0.000531083	0	0	0	0	0	0	0	0	0	0	0	0	0	0	0	0	0.000373193	0	0.00288507	0.000861215	0	0	0	0	0	0.00183726	0	0	0.0013923	0	0	0	0	0	0	0	0	0	0	0	0	0	0	0	0	0	0	0
OAB30	0	0	0	0	0	0	0	0	0	0	0	0	0	0	0	0	0	0	0	0	0	0	0	0	0	0	0	0	0	6.62e-06	0	0	0	0	0	0	0	0	0	0	0	0	0	0	0	0	0	0	0
OAB4	0	0	0	0	0	0	0	0	0	0	0	0	0	0	0	0	0	3.95502e-05	0	0	6.5917e-06	0	0	0	0	0	0	0	0	0	0	0	0	0	0	0	0	0	0	0	0	0	0	0	0	0	0	0	0
OAB5	0	0	0	0	0	0	0	0	0	0	0	0	0	0	0	0	0	0.00158558	0	0	0	0	0	0	0	0	0	0	0	0	0	0	0	0	0	0	0	0	0	0	0	0	0	0	0	0	0	0	0
OAB6	0	0	0	0	0	0	0	0	0	0	0	0	0	0	0	0	0	0	0	0	0	0	0	0	0	0	0	0	0	0	0	0	0	0	0	0	0	0	0	0	0	0	0	0	0	0	0	0	0
OAB7	0	0	0	0	0	0	0.000171622	0	0	0	0	0	0	0	0	0	0	0	0	0	0	0	0	0	0	0	0	0	0	0	0	0	0	0	0	0	0	0	0	0	0	0	0	0	0	0	0	0	0
OAB8	0	0	0	0	0	0	0	5.71018e-05	0	0	0	1.63148e-05	0	0	0	0	0	0.000179463	0	0	0	0	0	0	0	0	6.52592e-05	0	0	0	0	0	0	0	0	0	0	0	0	0	0	0	0	0	0	0	0	0	0
OAB9	0	0	0	0	0	0	0	6.91058e-05	0	0	0	0	0	0	0	0	0	1.97445e-05	0	0	0	0	0	9.87225e-06	0	0	0	0	2.96168e-05	7.8978e-05	0	0	0	0	0	0	0	0	0	0	9.87225e-06	0	0	0	2.96168e-05	0	0	9.87225e-06	0
[truncated: 882 more columns]
